# Supplementary material for: British Red Squirrels Remain the Only Known Wild Rodent Host for Leprosy Bacilli
Source: Front Vet Sci. 2019 Feb 1;6:8. doi: 10.3389/fvets.2019.00008 (PMC6367869; doi:10.3389/fvets.2019.00008)
Supplement: Table S1 — Overall dataset information and results. [file Table_1.XLSX]

## Sheet: Sheet2
Animal ID	Species	Sex	Age	Capture Date	Wild vs. captive	Country	Area	Sample type	PCR M. leprae	PCR M. lepromatosis	ZN staining	12S primers	Spiked M. leprae DNA
4004	Sciurus vulgaris	F	Adult	2013-01-17	Wild	Italy	Lambro	Pinnae	neg	neg	NA	NA	NA
4149	Sciurus vulgaris	M	Adult	2013-05-13	Wild	Italy	Piemont	Pinnae	neg	neg	NA	NA	NA
RAD31	Sciurus vulgaris	M	Subadult	2011-10-24	Wild	Italy	Piemont	Pinnae	neg	neg	NA	NA	NA
RAD32	Sciurus vulgaris	M	Adult	2011-09-12	Wild	Italy	Piemont	Pinnae	neg	neg	NA	NA	NA
RAD33	Sciurus vulgaris	M	Adult	2012-06-28	Wild	Italy	Valtellina	Pinnae	neg	neg	NA	NA	NA
RAD34	Sciurus vulgaris	M	Adult	2012-06-28	Wild	Italy	Valtellina	Pinnae	neg	neg	NA	NA	NA
RAD35	Sciurus vulgaris	M	Adult	2012-05-30	Wild	Italy	Valtellina	Pinnae	neg	neg	NA	NA	NA
RAD36	Sciurus vulgaris	M	Adult	2012-05-17	Wild	Italy	Triangolo lariano	Pinnae	neg	neg	NA	NA	NA
RAD37	Sciurus vulgaris	M	Adult	2003-10-14	Wild	Italy	Piemont	Pinnae	neg	neg	NA	NA	NA
RAD38	Sciurus vulgaris	F	Adult	2012-07-02	Wild	Italy	Varese	Pinnae	neg	neg	NA	NA	NA
RAD39	Sciurus vulgaris	F	Adult	2012-05-30	Wild	Italy	Varese	Pinnae	neg	neg	NA	NA	NA
RAD40	Sciurus vulgaris	M	Subadult	2011-10-08	Wild	Italy	Piemont	Pinnae	neg	neg	NA	NA	NA
RAD41	Sciurus vulgaris	F	Adult	2012-09-04	Wild	Italy	Adda nord	Pinnae	neg	neg	NA	NA	NA
RAD42	Sciurus vulgaris	M	Adult	2012-05-01	Wild	Italy	Piemont	Pinnae	neg	neg	NA	NA	NA
RAD43	Sciurus vulgaris	F	Juvenile	2011-10-04	Wild	Italy	Piemont	Pinnae	neg	neg	NA	NA	NA
RAD44	Sciurus vulgaris	M	Adult	2011-10-27	Wild	Italy	Piemont	Pinnae	neg	neg	NA	NA	NA
RAD45	Sciurus vulgaris	F	Adult	2012-05-01	Wild	Italy	Piemont	Pinnae	neg	neg	NA	NA	NA
RAD46	Sciurus vulgaris	M	Adult	2011-09-02	Wild	Italy	Piemont	Pinnae	neg	neg	NA	NA	NA
RAD47	Sciurus vulgaris	M	Adult	2011-11-12	Wild	Italy	Valtellina	Pinnae	neg	neg	NA	NA	NA
RAD48	Sciurus vulgaris	F	Adult	2012-09-13	Wild	Italy	Valtellina	Pinnae	neg	neg	NA	NA	NA
RAD49	Sciurus vulgaris	F	Adult	2012-09-09	Wild	Italy	Valtellina	Pinnae	neg	neg	NA	NA	NA
RAD50	Sciurus vulgaris	F	Adult	2012-04-05	Wild	Italy	Piemont	Pinnae	neg	neg	NA	NA	NA
RAD51	Sciurus vulgaris	F	Adult	2012-10-15	Wild	Italy	Piemont	Pinnae	neg	neg	NA	NA	NA
RAD52	Sciurus vulgaris	M	Adult	2012-10-01	Wild	Italy	Piemont	Pinnae	neg	neg	NA	NA	NA
RAD60	Sciurus vulgaris	M	Adult	2012-07-22	Wild	Italy	Tuscany	Pinnae	neg	neg	NA	NA	NA
RAD61	Sciurus vulgaris	F	Juvenile	2012-06-13	Wild	Italy	Triangolo lariano	Pinnae	neg	neg	NA	NA	NA
RAD72	Sciurus vulgaris	M	Subadult	2008-04-14	Wild	Italy	Piemont	Pinnae	neg	neg	NA	NA	NA
RAD73	Sciurus vulgaris	F	Adult	2004-10-12	Wild	Italy	Piemont	Pinnae	neg	neg	NA	NA	NA
RAD74	Sciurus vulgaris	M	Adult	2012-09-30	Wild	Italy	Piemont	Pinnae	neg	neg	NA	NA	NA
RAD75	Sciurus vulgaris	F	Adult	2012-07-29	Wild	Italy	Piemont	Pinnae	neg	neg	NA	NA	NA
RAD76	Sciurus vulgaris	F	Adult	2011-04-27	Wild	Italy	Piemont	Pinnae	neg	neg	NA	NA	NA
RAD77	Sciurus vulgaris	M	Adult	2012-04-24	Wild	Italy	Piemont	Pinnae	neg	neg	NA	NA	NA
RAD78	Sciurus vulgaris	F	Adult	2011-06-06	Wild	Italy	Piemont	Pinnae	neg	neg	NA	NA	NA
RAD79	Sciurus vulgaris	M	Adult	2004-07-16	Wild	Italy	Piemont	Pinnae	neg	neg	NA	NA	NA
RAD80	Sciurus vulgaris	M	Adult	2009-09-17	Wild	Italy	Piemont	Pinnae	neg	neg	NA	NA	NA
RAD81	Sciurus vulgaris	M	Adult	2007-08-24	Wild	Italy	Piemont	Pinnae	neg	neg	NA	NA	NA
RAD82	Sciurus vulgaris	M	Adult	NA	Wild	Italy	unknown, Italy	Pinnae	neg	neg	NA	NA	NA
RAD88	Sciurus vulgaris	M	Adult	2013-01-15	Wild	Italy	Piemont	Pinnae	neg	neg	NA	NA	NA
RAD89	Sciurus vulgaris	F	Subadult	2012-09-07	Wild	Italy	Piemont	Pinnae	neg	neg	NA	NA	NA
RAD90	Sciurus vulgaris	M	Adult	2013-01-18	Wild	Italy	Varese	Pinnae	neg	neg	NA	NA	NA
RAD91	Sciurus vulgaris	F	Juvenile	2008-08-29	Wild	Italy	Varese	Pinnae	neg	neg	NA	NA	NA
RAD92	Sciurus vulgaris	F	Juvenile	NA	Wild	Italy	Adda nord	Pinnae	neg	neg	NA	NA	NA
RAD95	Sciurus vulgaris	M	Adult	2013-11-03	Wild	Italy	Varese	Pinnae	neg	neg	NA	NA	NA
138	Sciurus carolinensis	M	Adult	2012-04-24	Wild	Italy	Piemont	Pinnae	neg	neg	NA	NA	NA
M234	Sciurus carolinensis	F	Adult	2013-09-12	Wild	Italy	Lambro	Pinnae	neg	neg	NA	NA	NA
LAN74	Sciurus carolinensis	F	Adult	2013-12-10	Wild	Italy	Adda nord	Pinnae	neg	neg	NA	NA	NA
CE126D	Callosciurus erythraeus	F	NA	2012-11-20	Wild	Italy	Varese	Pinnae	neg	neg	NA	NA	NA
CE129D	Callosciurus erythraeus	F	NA	2012-11-20	Wild	Italy	Varese	Pinnae	neg	neg	NA	NA	NA
CE135D	Callosciurus erythraeus	F	NA	2012-11-21	Wild	Italy	Varese	Pinnae	neg	neg	NA	NA	NA
CE133D	Callosciurus erythraeus	F	NA	2012-11-21	Wild	Italy	Varese	Pinnae	neg	neg	NA	NA	NA
CE137D	Callosciurus erythraeus	F	NA	2012-11-21	Wild	Italy	Varese	Pinnae	neg	neg	NA	NA	NA
CE136D	Callosciurus erythraeus	F	NA	2012-11-21	Wild	Italy	Varese	Pinnae	neg	neg	NA	NA	NA
CE142D	Callosciurus erythraeus	F	NA	2012-11-22	Wild	Italy	Varese	Pinnae	neg	neg	NA	NA	NA
CE140D	Callosciurus erythraeus	F	NA	2012-11-22	Wild	Italy	Varese	Pinnae	neg	neg	NA	NA	NA
CE146D	Callosciurus erythraeus	F	NA	2012-11-23	Wild	Italy	Varese	Pinnae	neg	neg	NA	NA	NA
CE149D	Callosciurus erythraeus	F	NA	2012-12-11	Wild	Italy	Varese	Pinnae	neg	neg	NA	NA	NA
CE150D	Callosciurus erythraeus	F	NA	2012-12-11	Wild	Italy	Varese	Pinnae	neg	neg	NA	NA	NA
CE302D	Callosciurus erythraeus	F	NA	2013-09-25	Wild	Italy	Varese	Pinnae	neg	neg	NA	NA	NA
CE305D	Callosciurus erythraeus	F	NA	2013-09-25	Wild	Italy	Varese	Pinnae	neg	neg	NA	NA	NA
CE304D	Callosciurus erythraeus	F	NA	2013-09-25	Wild	Italy	Varese	Pinnae	neg	neg	NA	NA	NA
CE306D	Callosciurus erythraeus	F	NA	2013-09-25	Wild	Italy	Varese	Pinnae	neg	neg	NA	NA	NA
CE309D	Callosciurus erythraeus	F	NA	2013-09-26	Wild	Italy	Varese	Pinnae	neg	neg	NA	NA	NA
CE313D	Callosciurus erythraeus	F	NA	2013-09-26	Wild	Italy	Varese	Pinnae	neg	neg	NA	NA	NA
CE310D	Callosciurus erythraeus	F	NA	2013-09-26	Wild	Italy	Varese	Pinnae	neg	neg	NA	NA	NA
CE316D	Callosciurus erythraeus	F	NA	2013-09-27	Wild	Italy	Varese	Pinnae	neg	neg	NA	NA	NA
CE319D	Callosciurus erythraeus	F	NA	2013-09-27	Wild	Italy	Varese	Pinnae	neg	neg	NA	NA	NA
CE321D	Callosciurus erythraeus	F	NA	2013-10-14	Wild	Italy	Varese	Pinnae	neg	neg	NA	NA	NA
CE322D	Callosciurus erythraeus	F	NA	2013-10-14	Wild	Italy	Varese	Pinnae	neg	neg	NA	NA	NA
CE323D	Callosciurus erythraeus	F	NA	2013-10-15	Wild	Italy	Varese	Pinnae	neg	neg	NA	NA	NA
CE328D	Callosciurus erythraeus	F	NA	2013-10-17	Wild	Italy	Varese	Pinnae	neg	neg	NA	NA	NA
CE330D	Callosciurus erythraeus	F	NA	2013-11-04	Wild	Italy	Varese	Pinnae	neg	neg	NA	NA	NA
CE334D	Callosciurus erythraeus	F	NA	2013-11-05	Wild	Italy	Varese	Pinnae	neg	neg	NA	NA	NA
CE332D	Callosciurus erythraeus	F	NA	2013-11-05	Wild	Italy	Varese	Pinnae	neg	neg	NA	NA	NA
CE290D	Callosciurus erythraeus	F	NA	2013-09-23	Wild	Italy	Varese	Pinnae	neg	neg	NA	NA	NA
CE336D	Callosciurus erythraeus	F	NA	2013-11-05	Wild	Italy	Varese	Pinnae	neg	neg	NA	NA	NA
CE338D	Callosciurus erythraeus	F	NA	2013-11-06	Wild	Italy	Varese	Pinnae	neg	neg	NA	NA	NA
CE345D	Callosciurus erythraeus	F	NA	2013-11-08	Wild	Italy	Varese	Pinnae	neg	neg	NA	NA	NA
CE347D	Callosciurus erythraeus	F	NA	2013-12-02	Wild	Italy	Varese	Pinnae	neg	neg	NA	NA	NA
CE348D	Callosciurus erythraeus	F	NA	2013-12-02	Wild	Italy	Varese	Pinnae	neg	neg	NA	NA	NA
CE350D	Callosciurus erythraeus	F	NA	2013-12-02	Wild	Italy	Varese	Pinnae	neg	neg	NA	NA	NA
CE351D	Callosciurus erythraeus	F	NA	2013-12-03	Wild	Italy	Varese	Pinnae	neg	neg	NA	NA	NA
CE356D	Callosciurus erythraeus	F	NA	2013-12-04	Wild	Italy	Varese	Pinnae	neg	neg	NA	NA	NA
CE361D	Callosciurus erythraeus	F	NA	2013-12-05	Wild	Italy	Varese	Pinnae	neg	neg	NA	NA	NA
CE4397	Callosciurus erythraeus	F	NA	2013-04-16	Wild	Italy	Varese	Pinnae	neg	neg	NA	NA	NA
CA4047	Callosciurus erythraeus	F	NA	2013-11-05	Wild	Italy	Varese	Pinnae	neg	neg	NA	NA	NA
KS17/0281	Sciurus vulgaris	M	NA	NA	Wild	Germany	München	Pinnae	neg	neg	neg	NA	NA
KS17/0282	Sciurus vulgaris	F	Juvenile	NA	Wild	Germany	Billigheim	Pinnae	neg	neg	neg	NA	NA
KS17/0283	Sciurus vulgaris	M	NA	NA	Wild	Germany	Rödermark	Pinnae	neg	neg	neg	NA	NA
KS17/0284	Sciurus vulgaris	M	NA	NA	Wild	Germany	Rödermark	Pinnae	neg	neg	neg	NA	NA
KS17/0285	Sciurus vulgaris	F	NA	NA	Wild	Germany	Billigheim	Pinnae	neg	neg	neg	NA	NA
KS17/0286	Sciurus vulgaris	M	NA	NA	Wild	Germany	Billigheim	Pinnae	neg	neg	neg	NA	NA
KS17/0287	Sciurus vulgaris	M	NA	NA	Wild	Germany	Billigheim	Pinnae	neg	neg	neg	NA	NA
DEU01/17	Sciurus vulgaris	M	Subadult	2017-05-14	Wild	Germany	Miltenberg	Pinnae, footpad	neg	neg	neg	NA	NA
DEU02/17	Sciurus vulgaris	M	Juvenile	2017-03-24	Wild	Germany	Abtsteinach	Pinnae, footpad	neg	neg	neg	NA	NA
DEU03/17	Sciurus vulgaris	F	Juvenile	2017-03-25	Wild	Germany	Abtsteinach	Pinnae, footpad	neg	neg	neg	NA	NA
DEU04/17	Sciurus vulgaris	M	Juvenile	2017-04-18	Wild	Germany	Rimbach	Pinnae, footpad	neg	neg	neg	NA	NA
DEU05/17	Sciurus vulgaris	M	Juvenile	2017-07-21	Wild	Germany	Erfurt	Pinnae, footpad	neg	neg	neg	NA	NA
DEU06/17	Sciurus vulgaris	F	Juvenile	2017-04-24	Wild	Germany	Miltenberg	Pinnae, footpad	neg	neg	neg	NA	NA
DEU07/17	Sciurus vulgaris	F	Juvenile	2017-04-26	Wild	Germany	Miltenberg	Pinnae, footpad	neg	neg	neg	NA	NA
DEU08/17	Sciurus vulgaris	M	Juvenile	2017-07-18	Wild	Germany	Buchen	Pinnae, footpad	neg	neg	neg	NA	NA
DEU09/17	Sciurus vulgaris	M	Adult	2017-05-10	Wild	Germany	Heppenheim	Pinnae, footpad	neg	neg	neg	NA	NA
DEU10/17	Sciurus vulgaris	F	Adult	2017-06-12	Wild	Germany	Mossautal	Pinnae, footpad	neg	neg	neg	NA	NA
DEU11/17	Sciurus vulgaris	F	Adult	2017-04-04	Wild	Germany	Hamburg	Pinnae, footpad	neg	neg	neg	NA	NA
DEU12/17	Sciurus vulgaris	M	Adult	2016-10-01	Wild	Germany	Frankfurt am Main	Pinnae, footpad	neg	neg	neg	NA	NA
DEU13/17	Sciurus vulgaris	M	Subadult	2016-10-01	Wild	Germany	Frankfurt am Main	Pinnae, footpad	neg	neg	neg	NA	NA
DEU14/17	Sciurus vulgaris	F	Subadult	2016-10-01	Wild	Germany	Frankfurt am Main	Pinnae, footpad	neg	neg	neg	NA	NA
DEU15/17	Sciurus vulgaris	M	Subadult	2016-02-01	Wild	Germany	Frankfurt am Main	Pinnae, footpad	neg	neg	neg	NA	NA
GRS01/17	Sciurus carolinensis	M	Adult	2017-05-04	Wild	UK	Glen Estate	Pinnae, footpad	neg	neg	neg	NA	NA
GRS02/17	Sciurus carolinensis	F	Adult	2017-05-04	Wild	UK	Glen Estate	Pinnae, footpad	neg	neg	neg	NA	NA
GRS03/17	Sciurus carolinensis	M	Adult	2017-05-04	Wild	UK	Glen Estate	Pinnae, footpad	neg	neg	neg	NA	NA
GRS04/17	Sciurus carolinensis	F	Adult	2017-05-16	Wild	UK	Traquair Estate	Pinnae, footpad	neg	neg	neg	NA	NA
GRS05/17	Sciurus carolinensis	F	Adult	2017-05-16	Wild	UK	Traquair Estate	Pinnae, footpad	neg	neg	neg	NA	NA
GRS06/17	Sciurus carolinensis	M	Adult	2017-05-23	Wild	UK	Traquair Estate	Footpad	neg	neg	neg	NA	NA
GRS07/17	Sciurus carolinensis	M	Adult	2017-05-23	Wild	UK	Traquair Estate	Footpad	neg	neg	neg	NA	NA
GRS08/17	Sciurus carolinensis	F	Adult	2017-05-23	Wild	UK	Traquair Estate	Footpad	neg	neg	neg	NA	NA
GRS09/17	Sciurus carolinensis	M	Adult	2017-05-23	Wild	UK	Traquair Estate	Footpad	neg	neg	neg	NA	NA
GRS10/17	Sciurus carolinensis	F	Adult	2017-05-24	Wild	UK	Traquair Estate	Footpad	neg	neg	neg	NA	NA
GRS11/17	Sciurus carolinensis	F	Adult	2017-05-24	Wild	UK	Traquair Estate	Footpad	neg	neg	neg	NA	NA
GRS12/17	Sciurus carolinensis	M	Adult	2017-05-24	Wild	UK	Traquair Estate	Footpad	neg	neg	neg	NA	NA
GRS13/17	Sciurus carolinensis	M	Juvenile	2017-05-25	Wild	UK	Traquair Estate	Footpad	neg	neg	neg	NA	NA
GRS14/17	Sciurus carolinensis	F	Adult	2017-05-25	Wild	UK	Traquair Estate	Footpad	neg	neg	neg	NA	NA
GRS15/17	Sciurus carolinensis	F	Adult	2017-05-19	Wild	UK	Traquair Estate	Footpad	neg	neg	neg	NA	NA
GRS16/17	Sciurus carolinensis	F	Adult	2017-06-13	Wild	UK	Elibank	Footpad	neg	neg	neg	NA	NA
GRL01/17	Sciurus carolinensis	NA	NA	NA	Wild	UK	Lockerbie	Pinnae, footpad	neg	neg	neg	NA	NA
GRL02/17	Sciurus carolinensis	NA	NA	NA	Wild	UK	Lockerbie	Pinnae, footpad	neg	neg	neg	NA	NA
GRL03/17	Sciurus carolinensis	NA	NA	NA	Wild	UK	Lockerbie	Pinnae, footpad	neg	neg	neg	NA	NA
GRL04/17	Sciurus carolinensis	NA	NA	NA	Wild	UK	Lockerbie	Pinnae, footpad	neg	neg	neg	NA	NA
GRL05/17	Sciurus carolinensis	NA	NA	NA	Wild	UK	Lockerbie	Pinnae, footpad	neg	neg	neg	NA	NA
GRL06/17	Sciurus carolinensis	NA	NA	NA	Wild	UK	Lockerbie	Pinnae, footpad	neg	neg	neg	NA	NA
GRL07/17	Sciurus carolinensis	NA	NA	NA	Wild	UK	Lockerbie	Pinnae, footpad	neg	neg	neg	NA	NA
GRL08/17	Sciurus carolinensis	NA	NA	NA	Wild	UK	Lockerbie	Pinnae, footpad	neg	neg	neg	NA	NA
GRL09/17	Sciurus carolinensis	NA	NA	NA	Wild	UK	Lockerbie	Pinnae, footpad	neg	neg	neg	NA	NA
GRL10/17	Sciurus carolinensis	NA	NA	NA	Wild	UK	Lockerbie	Pinnae, footpad	neg	neg	neg	NA	NA
GRL11/17	Sciurus carolinensis	NA	NA	NA	Wild	UK	Lockerbie	Pinnae, footpad	neg	neg	neg	NA	NA
GRL12/17	Sciurus carolinensis	NA	NA	NA	Wild	UK	Lockerbie	Pinnae, footpad	neg	neg	neg	NA	NA
GRL13/17	Sciurus carolinensis	NA	NA	NA	Wild	UK	Lockerbie	Pinnae, footpad	neg	neg	neg	NA	NA
GRL14/17	Sciurus carolinensis	NA	NA	NA	Wild	UK	Lockerbie	Pinnae, footpad	neg	neg	neg	NA	NA
GRL15/17	Sciurus carolinensis	NA	NA	NA	Wild	UK	Lockerbie	Pinnae, footpad	neg	neg	neg	NA	NA
GRL16/17	Sciurus carolinensis	NA	NA	NA	Wild	UK	Lockerbie	Pinnae, footpad	neg	neg	neg	NA	NA
GRL19/17	Sciurus carolinensis	M	Adult	NA	Wild	UK	Lockerbie	Pinnae, footpad	neg	neg	neg	NA	NA
GRL20/17	Sciurus carolinensis	F	Adult	NA	Wild	UK	Lockerbie	Pinnae, footpad	neg	neg	neg	NA	NA
GRL23/17	Sciurus carolinensis	M	Adult	NA	Wild	UK	Lockerbie	Pinnae, footpad	neg	neg	neg	NA	NA
GRL24/17	Sciurus carolinensis	M	Adult	2017-07-12	Wild	UK	Lockerbie	Pinnae, footpad	neg	neg	neg	NA	NA
GRL25/17	Sciurus carolinensis	F	Adult	NA	Wild	UK	Lockerbie	Pinnae, footpad	neg	neg	neg	NA	NA
GRL27/17	Sciurus carolinensis	F	Adult	NA	Wild	UK	Lockerbie	Pinnae, footpad	neg	neg	neg	NA	NA
GRL28/17	Sciurus carolinensis	M	Adult	NA	Wild	UK	Lockerbie	Pinnae, footpad	neg	neg	neg	NA	NA
GRL29/17	Sciurus carolinensis	F	Subadult	2017-06-27	Wild	UK	Lockerbie	Pinnae, footpad	neg	neg	neg	NA	NA
GRL31/17	Sciurus carolinensis	F	Subadult	NA	Wild	UK	Lockerbie	Pinnae, footpad	neg	neg	neg	NA	NA
GRL32/17	Sciurus carolinensis	F	Adult	NA	Wild	UK	Lockerbie	Pinnae, footpad	neg	neg	neg	NA	NA
GRL34/17	Sciurus carolinensis	F	Adult	NA	Wild	UK	Lockerbie	Pinnae, footpad	neg	neg	neg	NA	NA
GRL35/17	Sciurus carolinensis	M	Subadult	NA	Wild	UK	Lockerbie	Pinnae, footpad	neg	neg	neg	NA	NA
GRL38/17	Sciurus carolinensis	M	Subadult	2017-06-28	Wild	UK	Lockerbie	Pinnae, footpad	neg	neg	neg	NA	NA
GRL40/17	Sciurus carolinensis	NA	NA	NA	Wild	UK	Lockerbie	Pinnae, footpad	neg	neg	neg	NA	NA
GRL41/17	Sciurus carolinensis	M	Adult	NA	Wild	UK	Lockerbie	Pinnae, footpad	neg	neg	neg	NA	NA
GRL42/17	Sciurus carolinensis	NA	NA	NA	Wild	UK	Lockerbie	Pinnae, footpad	neg	neg	neg	NA	NA
GRE01/17	Sciurus carolinensis	M	Adult	2017-08-31	Wild	UK	Rempstone BH20	Pinnae, footpad	neg	neg	neg	NA	NA
GRE02/17	Sciurus carolinensis	M	Adult	2017-08-31	Wild	UK	Rempstone BH20	Pinnae, footpad	neg	neg	neg	NA	NA
GRE03/17	Sciurus carolinensis	F	Adult	2017-09-02	Wild	UK	Goat horn	Pinnae, footpad	neg	neg	neg	NA	NA
GRE04/17	Sciurus carolinensis	F	Adult	2017-08-31	Wild	UK	Foxground plantation	Pinnae, footpad	neg	neg	neg	NA	NA
GRE05/17	Sciurus carolinensis	F	Subadult	2017-09-06	Wild	UK	Rempstone hall	Pinnae, footpad	neg	neg	neg	NA	NA
GAW02/17	Sciurus carolinensis	M	Adult	2017-08-20	Wild	UK	Penrhyn Estate	Pinnae	neg	neg	NA	NA	NA
GAW03/17	Sciurus carolinensis	F	Adult	2017-08-15	Wild	UK	Dinas Caravan Park	Pinnae	neg	neg	NA	NA	NA
GAW04/17	Sciurus carolinensis	M	Adult	2017-08-02	Wild	UK	Braichmelyn	Pinnae	neg	neg	NA	NA	NA
GAW05/17	Sciurus carolinensis	F	Adult	2017-08-21	Wild	UK	Penrhyn Estate	Pinnae	neg	neg	NA	NA	NA
GAW06/17	Sciurus carolinensis	M	Adult	2017-08-07	Wild	UK	Braichmelyn	Pinnae	neg	neg	NA	NA	NA
GAW07/17	Sciurus carolinensis	M	Adult	2017-10-26	Wild	UK	Nant Francon Farm	Pinnae	neg	neg	NA	NA	NA
GAW09/17	Sciurus carolinensis	M	Adult	2017-08-20	Wild	UK	Penrhyn Estate	Pinnae	neg	neg	NA	NA	NA
GAW10/17	Sciurus carolinensis	F	Adult	2017-08-17	Wild	UK	Penrhyn Estate	Pinnae	neg	neg	NA	NA	NA
GAW11/17	Sciurus carolinensis	F	Adult	2017-08-17	Wild	UK	Penrhyn Estate	Pinnae	neg	neg	NA	NA	NA
GAW13/17	Sciurus carolinensis	M	Adult	2017-08-18	Wild	UK	Penrhyn Estate	Pinnae	neg	neg	NA	NA	NA
GAW14/17	Sciurus carolinensis	F	Adult	2017-08-25	Wild	UK	Penrhyn Estate	Pinnae	neg	neg	NA	NA	NA
TS 1	Tamias sibiricus	M	Adult	2008-08-19	Wild	France	Sénart (91)	Pinnae	neg	neg	NA	NA	pos
TS 2	Tamias sibiricus	M	Adult	1905-06-29	Wild	France	Sénart (91)	Pinnae	neg	neg	NA	NA	pos
TS 3	Tamias sibiricus	F	Adult	2007-05-24	Wild	France	Sénart (91)	Pinnae	neg	neg	NA	NA	pos
TS 4	Tamias sibiricus	F	Adult	2006-04-24	Wild	France	Sénart (91)	Pinnae	neg	neg	NA	NA	pos
TS 5	Tamias sibiricus	F	Adult	2015-07-01	Wild	France	Sénart (91)	Pinnae	neg	neg	NA	NA	pos
TS 6	Tamias sibiricus	F	Adult	2007-10-29	Wild	France	Sénart (91)	Pinnae	neg	neg	NA	NA	pos
TS 7	Tamias sibiricus	M	Juvenile	2005-07-01	Wild	France	Sénart (91)	Pinnae	neg	neg	NA	NA	pos
TS 8	Tamias sibiricus	F	Adult	2011-10-06	Wild	France	Sénart (91)	Pinnae	neg	neg	NA	NA	pos
TS 9	Tamias sibiricus	F	Adult	2006-01-27	Wild	France	Sénart (91)	Pinnae	neg	neg	NA	NA	pos
TS 10	Tamias sibiricus	F	Adult	2007-05-30	Wild	France	Verneuil-sur-Seine (78)	Pinnae	neg	neg	NA	NA	pos
TS 11	Tamias sibiricus	F	Juvenile	2007-05-28	Wild	France	Verneuil-sur-Seine (78)	Pinnae	neg	neg	NA	NA	pos
TS 12	Tamias sibiricus	M	Juvenile	2007-05-28	Wild	France	Verneuil-sur-Seine (78)	Pinnae	neg	neg	NA	NA	pos
TS 13	Tamias sibiricus	M	Juvenile	2007-05-29	Wild	France	Verneuil-sur-Seine (78)	Pinnae	neg	neg	NA	NA	pos
TS 14	Tamias sibiricus	M	Adult	2005-04-12	Wild	France	Sénart (91)	Pinnae	neg	neg	NA	NA	pos
TS 15	Tamias sibiricus	M	Adult	2005-04-12	Wild	France	Sénart (91)	Pinnae	neg	neg	NA	NA	pos
TS 16	Tamias sibiricus	M	Adult	2005-04-12	Wild	France	Sénart (91)	Pinnae	neg	neg	NA	NA	pos
TS 17	Tamias sibiricus	F	Adult	2005-04-12	Wild	France	Sénart (91)	Pinnae	neg	neg	NA	NA	pos
TS 18	Tamias sibiricus	M	Adult	2005-04-12	Wild	France	Sénart (91)	Pinnae	neg	neg	NA	NA	pos
TS 19	Tamias sibiricus	F	Juvenile	2005-07-05	Wild	France	Sénart (91)	Pinnae	neg	neg	NA	NA	pos
TS 20	Tamias sibiricus	F	Adult	2005-07-05	Wild	France	Sénart (91)	Pinnae	neg	neg	NA	NA	pos
TS 21	Tamias sibiricus	F	Adult	2005-07-18	Wild	France	Sénart (91)	Pinnae	neg	neg	NA	NA	pos
TS 22	Tamias sibiricus	F	Juvenile	2005-07-19	Wild	France	Sénart (91)	Pinnae	neg	neg	NA	NA	pos
TS 23	Tamias sibiricus	M	Juvenile	2005-08-08	Wild	France	Sénart (91)	Pinnae	neg	neg	NA	NA	pos
TS 24	Tamias sibiricus	M	Juvenile	2005-08-08	Wild	France	Sénart (91)	Pinnae	neg	neg	NA	NA	pos
TS 25	Tamias sibiricus	M	Juvenile	2005-08-09	Wild	France	Sénart (91)	Pinnae	neg	neg	NA	NA	pos
TS 26	Tamias sibiricus	F	Adult	2005-08-10	Wild	France	Sénart (91)	Pinnae	neg	neg	NA	NA	pos
TS 27	Tamias sibiricus	M	Adult	2005-08-23	Wild	France	Sénart (91)	Pinnae	neg	neg	NA	NA	pos
TS 28	Tamias sibiricus	F	Adult	2005-08-23	Wild	France	Sénart (91)	Pinnae	neg	neg	NA	NA	pos
TS 29	Tamias sibiricus	F	Adult	2005-09-20	Wild	France	Sénart (91)	Pinnae	neg	neg	NA	NA	pos
TS 30	Tamias sibiricus	F	Adult	2005-09-20	Wild	France	Sénart (91)	Pinnae	neg	neg	NA	NA	pos
TS 31	Tamias sibiricus	F	Juvenile	2005-09-20	Wild	France	Sénart (91)	Pinnae	neg	neg	NA	NA	pos
TS 32	Tamias sibiricus	F	Adult	2005-07-04	Wild	France	Sénart (91)	Pinnae	neg	neg	NA	NA	pos
TS 33	Tamias sibiricus	F	Adult	2007-05-30	Wild	France	Sénart (91)	Pinnae	neg	neg	NA	NA	pos
TS 34	Tamias sibiricus	M	Adult	2005-07-08	Wild	France	Sénart (91)	Pinnae	neg	neg	NA	NA	pos
TS 35	Tamias sibiricus	M	Adult	2015-04-01	Wild	France	Sénart (91)	Pinnae	neg	neg	NA	NA	pos
ER 1	Sciurus vulgaris	F	Subadult	2013-09-10	Wild	France	Parc de Sceaux (92)	Pinnae	neg	neg	NA	pos	NA
ER 2	Sciurus vulgaris	M	Adult	2012-02-21	Wild	France	Bolquère (66)	Pinnae	neg	neg	NA	pos	NA
ER 3	Sciurus vulgaris	M	Adult	2010-06-04	Wild	France	L'Escarène (06)	Pinnae	neg	neg	NA	pos	NA
ER 4	Sciurus vulgaris	F	Subadult	2003-07-27	Wild	France	Sceaux (92)	Pinnae	neg	neg	NA	pos	NA
ER 5	Sciurus vulgaris	F	Adult	1999-03-02	Wild	France	Combleux (45)	Pinnae	neg	neg	NA	pos	NA
ER 6	Sciurus vulgaris	F	Adult	2009-10-15	Wild	France	Chatillon (69)	Pinnae	neg	neg	NA	pos	NA
ER 7	Sciurus vulgaris	M	Juvenile	2010-07-31	Wild	France	mailleray (76)	Pinnae	neg	neg	NA	pos	NA
ER 8	Sciurus vulgaris	M	Juvenile	2005-07-08	Wild	France	Plessis Robinson (92)	Pinnae	neg	neg	NA	pos	NA
ER 9	Sciurus vulgaris	M	Juvenile	1997-08-21	Wild	France	Saint Jean de Braye (45)	Pinnae	neg	neg	NA	pos	NA
ER 10	Sciurus vulgaris	M	Adult	2010-09-30	Wild	France	Lanrodec (22)	Pinnae	neg	neg	NA	pos	NA
ER 11	Sciurus vulgaris	M	Adult	2009-06-05	Wild	France	Pont Saint Maxence (60)	Pinnae	neg	neg	NA	pos	NA
ER 12	Sciurus vulgaris	M	Adult	2008-03-02	Wild	France	Pont Saint Maxence (60)	Pinnae	neg	neg	NA	pos	NA
ER 13	Sciurus vulgaris	M	Adult	2004-08-24	Wild	France	Saint Ay (45)	Pinnae	neg	neg	NA	pos	NA
ER 14	Sciurus vulgaris	M	Adult	2010-08-29	Wild	France	Hogues (27)	Pinnae	neg	neg	NA	pos	NA
ER 15	Sciurus vulgaris	F	Juvenile	2006-04-01	Wild	France	Parc de Sceaux	Pinnae	neg	neg	NA	pos	NA
ER 16	Sciurus vulgaris	F	Adult	2010-08-27	Wild	France	Plélo (22)	Pinnae	neg	neg	NA	pos	NA
ER 17	Sciurus vulgaris	M	Subadult	2009-06-03	Wild	France	La Ruchère (38)	Pinnae	neg	neg	NA	pos	NA
ER 18	Sciurus vulgaris	M	Subadult	2010-09-06	Wild	France	Parc de Sceaux (92)	Pinnae	neg	neg	NA	pos	NA
ER 19	Sciurus vulgaris	F	Adult	2004-08-24	Wild	France	Orléans (45)	Pinnae	neg	neg	NA	pos	NA
ER 20	Sciurus vulgaris	F	Adult	2010-03-01	Wild	France	Parc de Sceaux (92)	Pinnae	neg	neg	NA	pos	NA
ER 21	Sciurus vulgaris	F	Adult	2009-11-16	Wild	France	Le Broc (06)	Pinnae	neg	neg	NA	pos	NA
ER 22	Sciurus vulgaris	M	Subadult	2012-11-14	Wild	France	Biot (06)	Pinnae	neg	neg	NA	pos	NA
ER 23	Sciurus vulgaris	F	Adult	2010-07-03	Wild	France	Villeneuve-Loubet (Vaugrenier) (06)	Pinnae	neg	neg	NA	pos	NA
ER 24	Sciurus vulgaris	F	Adult	1905-07-07	Wild	France	Mougins (La Valmasque) (06)	Pinnae	neg	neg	NA	pos	NA
ER 25	Sciurus vulgaris	F	Adult	2016-08-06	Wild	France	Vallauris (Les Semboules) (06)	Pinnae	neg	neg	NA	pos	NA
ER 26	Sciurus vulgaris	M	Adult	2016-02-18	Wild	France	Istres (13)	Pinnae	neg	neg	NA	pos	NA
Ce A 1	Callosciurus erythraeus	M	Adult	2012-07-31	Wild	France	Antibes	Pinnae	neg	neg	NA	NA	pos
Ce A 2	Callosciurus erythraeus	M	Adult	2012-07-31	Wild	France	Antibes	Pinnae	neg	neg	NA	NA	pos
Ce A 3	Callosciurus erythraeus	M	Adult	2012-08-04	Wild	France	Antibes	Pinnae	neg	neg	NA	NA	pos
Ce A 4	Callosciurus erythraeus	F	Adult	2012-08-05	Wild	France	Antibes	Pinnae	neg	neg	NA	NA	pos
Ce A 5	Callosciurus erythraeus	M	Subadult	2012-08-05	Wild	France	Antibes	Pinnae	neg	neg	NA	NA	pos
Ce A 6	Callosciurus erythraeus	M	Adult	2012-08-18	Wild	France	Antibes	Pinnae	neg	neg	NA	NA	pos
Ce A 7	Callosciurus erythraeus	M	Adult	2012-08-18	Wild	France	Antibes	Pinnae	neg	neg	NA	NA	pos
Ce A 8	Callosciurus erythraeus	F	Adult	2012-08-30	Wild	France	Antibes	Pinnae	neg	neg	NA	NA	pos
Ce A 9	Callosciurus erythraeus	M	Adult	2012-08-30	Wild	France	Antibes	Pinnae	neg	neg	NA	NA	pos
Ce A 10	Callosciurus erythraeus	M	Subadult	2012-08-31	Wild	France	Antibes	Pinnae	neg	neg	NA	NA	pos
Ce A 11	Callosciurus erythraeus	F	Adult	2012-06-18	Wild	France	Antibes	Pinnae	neg	neg	NA	NA	pos
Ce A 12	Callosciurus erythraeus	F	Adult	2012-06-18	Wild	France	Antibes	Pinnae	neg	neg	NA	NA	pos
Ce A 13	Callosciurus erythraeus	M	Adult	2012-06-19	Wild	France	Antibes	Pinnae	neg	neg	NA	NA	pos
Ce A 14	Callosciurus erythraeus	M	Subadult	2012-07-05	Wild	France	Antibes	Pinnae	neg	neg	NA	NA	pos
Ce A 15	Callosciurus erythraeus	M	Adult	2012-07-05	Wild	France	Antibes	Pinnae	neg	neg	NA	NA	pos
Ce A 16	Callosciurus erythraeus	M	Subadult	2012-07-11	Wild	France	Antibes	Pinnae	neg	neg	NA	NA	pos
Ce A 17	Callosciurus erythraeus	M	Adult	2012-07-12	Wild	France	Antibes	Pinnae	neg	neg	NA	NA	pos
Ce A 18	Callosciurus erythraeus	M	Adult	2012-07-17	Wild	France	Antibes	Pinnae	neg	neg	NA	NA	pos
Ce A 19	Callosciurus erythraeus	M	Subadult	2012-07-17	Wild	France	Antibes	Pinnae	neg	neg	NA	NA	pos
Ce A 20	Callosciurus erythraeus	M	Adult	2012-07-20	Wild	France	Antibes	Pinnae	neg	neg	NA	NA	pos
Ce A 21	Callosciurus erythraeus	F	Subadult	2012-06-27	Wild	France	Antibes	Pinnae	neg	neg	NA	NA	pos
Ce A 22	Callosciurus erythraeus	F	Adult	2012-07-10	Wild	France	Antibes	Pinnae	neg	neg	NA	NA	pos
Ce A 23	Callosciurus erythraeus	F	Adult	2012-07-16	Wild	France	Antibes	Pinnae	neg	neg	NA	NA	pos
Ce A 24	Callosciurus erythraeus	M	Juvenile	2012-09-04	Wild	France	Antibes	Pinnae	neg	neg	NA	NA	pos
Ce A 25	Callosciurus erythraeus	F	Subadult	2012-09-04	Wild	France	Antibes	Pinnae	neg	neg	NA	NA	pos
Ce A 26	Callosciurus erythraeus	F	Adult	2012-09-04	Wild	France	Antibes	Pinnae	neg	neg	NA	NA	pos
Ce A 27	Callosciurus erythraeus	F	Juvenile	2012-09-28	Wild	France	Antibes	Pinnae	neg	neg	NA	NA	pos
Ce A 28	Callosciurus erythraeus	M	Adult	2012-09-28	Wild	France	Antibes	Pinnae	neg	neg	NA	NA	pos
Ce A 29	Callosciurus erythraeus	M	Adult	2012-10-15	Wild	France	Antibes	Pinnae	neg	neg	NA	NA	pos
Ce A 30	Callosciurus erythraeus	F	Adult	2012-10-04	Wild	France	Antibes	Pinnae	neg	neg	NA	NA	pos
Ce A 31	Callosciurus erythraeus	M	Adult	2012-10-04	Wild	France	Antibes	Pinnae	neg	neg	NA	NA	pos
Ce A 32	Callosciurus erythraeus	NA	NA	NA	Wild	France	Antibes	Pinnae	neg	neg	NA	NA	pos
Ce I 1	Callosciurus erythraeus	M	Adult	2015-02-19	Wild	France	Istres (13)	Pinnae	neg	neg	NA	NA	pos
Ce I 2	Callosciurus erythraeus	M	Adult	2015-02-18	Wild	France	Istres (13)	Pinnae	neg	neg	NA	NA	pos
Ce I 3	Callosciurus erythraeus	M	Adult	2015-02-18	Wild	France	Istres (13)	Pinnae	neg	neg	NA	NA	pos
Ce I 4	Callosciurus erythraeus	F	Adult	2015-02-17	Wild	France	Istres (13)	Pinnae	neg	neg	NA	NA	pos
Ce I 5	Callosciurus erythraeus	M	Adult	2015-02-18	Wild	France	Istres (13)	Pinnae	neg	neg	NA	NA	pos
Ce I 6	Callosciurus erythraeus	F	Adult	2015-02-16	Wild	France	Istres (13)	Pinnae	neg	neg	NA	NA	pos
Ce I 7	Callosciurus erythraeus	M	Adult	2015-02-17	Wild	France	Istres (13)	Pinnae	neg	neg	NA	NA	pos
Ce I 8	Callosciurus erythraeus	M	Adult	2015-02-18	Wild	France	Istres (13)	Pinnae	neg	neg	NA	NA	pos
Ce I 9	Callosciurus erythraeus	F	Adult	2015-02-18	Wild	France	Istres (13)	Pinnae	neg	neg	NA	NA	pos
Ce I 10	Callosciurus erythraeus	M	Adult	2015-02-17	Wild	France	Istres (13)	Pinnae	neg	neg	NA	NA	pos
Ce I 11	Callosciurus erythraeus	M	Adult	2015-02-17	Wild	France	Istres (13)	Pinnae	neg	neg	NA	NA	pos
Ce I 12	Callosciurus erythraeus	F	Adult	2015-02-19	Wild	France	Istres (13)	Pinnae	neg	neg	NA	NA	pos
Ce I 13	Callosciurus erythraeus	M	Adult	2015-02-19	Wild	France	Istres (13)	Pinnae	neg	neg	NA	NA	pos
Ce I 14	Callosciurus erythraeus	M	Adult	2016-02-03	Wild	France	Istres (13)	Pinnae	neg	neg	NA	NA	pos
Ce I 15	Callosciurus erythraeus	F	Adult	2016-02-02	Wild	France	Istres (13)	Pinnae	neg	neg	NA	NA	pos
Ce I 16	Callosciurus erythraeus	NA	Adult	2016-02-03	Wild	France	Istres (13)	Pinnae	neg	neg	NA	NA	pos
Ce I 17	Callosciurus erythraeus	NA	Adult	2016-02-02	Wild	France	Istres (13)	Pinnae	neg	neg	NA	NA	pos
Ce I 18	Callosciurus erythraeus	NA	Adult	2016-02-02	Wild	France	Istres (13)	Pinnae	neg	neg	NA	NA	pos
Ce I 19	Callosciurus erythraeus	NA	Adult	2016-02-03	Wild	France	Istres (13)	Pinnae	neg	neg	NA	NA	pos
Ce I 20	Callosciurus erythraeus	NA	Adult	2016-02-03	Wild	France	Istres (13)	Pinnae	neg	neg	NA	NA	pos
Ce I 21	Callosciurus erythraeus	NA	Adult	2016-02-02	Wild	France	Istres (13)	Pinnae	neg	neg	NA	NA	pos
Ce I 22	Callosciurus erythraeus	NA	Adult	2016-02-03	Wild	France	Istres (13)	Pinnae	neg	neg	NA	NA	pos
Ce I 23	Callosciurus erythraeus	NA	Adult	2016-02-03	Wild	France	Istres (13)	Pinnae	neg	neg	NA	NA	pos
Ce I 24	Callosciurus erythraeus	NA	Adult	2016-02-03	Wild	France	Istres (13)	Pinnae	neg	neg	NA	NA	pos
Ce I 25	Callosciurus erythraeus	NA	Adult	2016-02-02	Wild	France	Istres (13)	Pinnae	neg	neg	NA	NA	pos
Ce I 26	Callosciurus erythraeus	NA	Adult	2016-02-04	Wild	France	Istres (13)	Pinnae	neg	neg	NA	NA	pos
Ce I 27	Callosciurus erythraeus	NA	Adult	2016-02-02	Wild	France	Istres (13)	Pinnae	neg	neg	NA	NA	pos
Ce I 28	Callosciurus erythraeus	NA	Adult	2016-02-02	Wild	France	Istres (13)	Pinnae	neg	neg	NA	NA	pos
Ce I 29	Callosciurus erythraeus	NA	Adult	2016-02-02	Wild	France	Istres (13)	Pinnae	neg	neg	NA	NA	pos
Ce I 30	Callosciurus erythraeus	NA	Adult	2016-02-02	Wild	France	Istres (13)	Pinnae	neg	neg	NA	NA	pos
Ce I 31	Callosciurus erythraeus	NA	Adult	2016-02-02	Wild	France	Istres (13)	Pinnae	neg	neg	NA	NA	pos
Ce I 32	Callosciurus erythraeus	NA	Adult	2016-02-02	Wild	France	Istres (13)	Pinnae	neg	neg	NA	NA	pos
SwER1	Sciurus vulgaris	NA	NA	2017-05-25	Wild	SWITZERLAND	Ecublens	Pinnae	neg	neg	NA	pos	pos
SwER2	Sciurus vulgaris	NA	NA	2017-07-16	Wild	SWITZERLAND		Pinnae	neg	neg	NA	pos	pos
SwER3	Sciurus vulgaris	NA	NA	2017-04-23	Wild	SWITZERLAND	Jura (Vaud)	Pinnae	neg	neg	NA	pos	pos
SwER4	Sciurus vulgaris	NA	NA	2017-03-26	Wild	SWITZERLAND	Jura (Vaud)	Pinnae	neg	neg	NA	pos	pos
SwER5	Sciurus vulgaris	NA	NA	2017-03-30	Wild	SWITZERLAND	Jura (Vaud)	Pinnae	neg	neg	NA	pos	pos
BR-1	Neotoma albigula	NA	NA	2015-02-04	Wild	Mexico	Mexico city	Liver	neg	neg	NA	NA	NA
BR-2	Neotoma albigula	NA	NA	2015-02-04	Wild	Mexico	Mexico city	Liver	neg	neg	NA	NA	NA
BR-3	Neotoma albigula	NA	NA	2015-02-04	Wild	Mexico	Mexico city	Liver	neg	neg	NA	NA	NA
BR-4	Neotoma albigula	NA	NA	2015-02-04	Wild	Mexico	Mexico city	Liver	neg	neg	NA	NA	NA
BR-5	Neotoma albigula	NA	NA	2015-02-04	Wild	Mexico	Mexico city	Liver	neg	neg	NA	NA	NA
BR-6	Neotoma albigula	NA	NA	2015-02-04	Wild	Mexico	Mexico city	Liver	neg	neg	NA	NA	NA
BR-7	Neotoma albigula	NA	NA	2015-02-04	Wild	Mexico	Mexico city	Liver	neg	neg	NA	NA	NA
BR-8	Neotoma albigula	NA	NA	2015-02-04	Wild	Mexico	Mexico city	Liver	neg	neg	NA	NA	NA
BR-9	Neotoma albigula	NA	NA	2015-02-04	Wild	Mexico	Mexico city	Liver	neg	neg	NA	NA	NA
BR-10	Neotoma albigula	NA	NA	2015-02-04	Wild	Mexico	Mexico city	Liver	neg	neg	NA	NA	NA
BR-11	Neotoma albigula	NA	NA	2015-02-04	Wild	Mexico	Mexico city	Liver	neg	neg	NA	NA	NA
BR-12	Neotoma albigula	NA	NA	2015-02-04	Wild	Mexico	Mexico city	Liver	neg	neg	NA	NA	NA
BR-13	Neotoma albigula	NA	NA	2015-03-27	Wild	Mexico	Mexico city	Liver	neg	neg	NA	NA	NA
BR-14	Neotoma albigula	NA	NA	2015-03-27	Wild	Mexico	Mexico city	Liver	neg	neg	NA	NA	NA
BR-15	Neotoma albigula	NA	NA	2015-03-27	Wild	Mexico	Mexico city	Liver	neg	neg	NA	NA	NA
BR-16	Neotoma albigula	NA	NA	2015-03-27	Wild	Mexico	Mexico city	Liver	neg	neg	NA	NA	NA
BR-17	Neotoma albigula	NA	NA	2015-03-27	Wild	Mexico	Mexico city	Liver	neg	neg	NA	NA	NA
BR-18	Neotoma albigula	NA	NA	2015-03-27	Wild	Mexico	Mexico city	Liver	neg	neg	NA	NA	NA
BR-19	Neotoma albigula	NA	NA	2015-03-27	Wild	Mexico	Mexico city	Liver	neg	neg	NA	NA	NA
BR-20	Neotoma albigula	NA	NA	2015-03-27	Wild	Mexico	Mexico city	Liver	neg	neg	NA	NA	NA
BR-21	Neotoma albigula	NA	NA	2015-05-20	Wild	Mexico	Mexico city	Liver	neg	neg	NA	NA	NA
BR-22	Neotoma albigula	NA	NA	2015-05-20	Wild	Mexico	Mexico city	Liver	neg	neg	NA	NA	NA
BR-23	Neotoma albigula	NA	NA	2015-05-20	Wild	Mexico	Mexico city	Liver	neg	neg	NA	NA	NA
BR-24	Neotoma albigula	NA	NA	2015-05-20	Wild	Mexico	Mexico city	Liver	neg	neg	NA	NA	NA
BR-25	Neotoma albigula	NA	NA	2015-05-20	Wild	Mexico	Mexico city	Liver	neg	neg	NA	NA	NA
BR-26	Neotoma albigula	NA	NA	2015-05-20	Wild	Mexico	Mexico city	Liver	neg	neg	NA	NA	NA
BR-27	Neotoma albigula	NA	NA	2015-05-20	Wild	Mexico	Mexico city	Lymphatic node	neg	neg	NA	NA	NA
BR-28	Neotoma albigula	NA	NA	2015-05-20	Wild	Mexico	Mexico city	Liver	neg	neg	NA	NA	NA
BR-29	Neotoma albigula	NA	NA	2015-05-20	Wild	Mexico	Mexico city	Liver	neg	neg	NA	NA	NA
BR-30	Neotoma albigula	NA	NA	2015-05-20	Wild	Mexico	Mexico city	Lymphatic node	neg	neg	NA	NA	NA
BR-31	Neotoma albigula	NA	NA	2015-05-20	Wild	Mexico	Mexico city	Liver	neg	neg	NA	NA	NA
BR-32	Neotoma albigula	NA	NA	2015-05-20	Wild	Mexico	Mexico city	Liver	neg	neg	NA	NA	NA
BR-33	Neotoma albigula	NA	NA	2015-05-20	Wild	Mexico	Mexico city	Liver	neg	neg	NA	NA	NA
BR-34	Neotoma albigula	NA	NA	2015-05-20	Wild	Mexico	Mexico city	Liver	neg	neg	NA	NA	NA
BR-35	Neotoma albigula	NA	NA	2015-05-20	Wild	Mexico	Mexico city	Liver	neg	neg	NA	NA	NA
BR-36	Neotoma albigula	NA	NA	2015-05-20	Wild	Mexico	Mexico city	Liver	neg	neg	NA	NA	NA
BR-37	Neotoma albigula	NA	NA	2015-05-20	Wild	Mexico	Mexico city	Liver	neg	neg	NA	NA	NA
BR-38	Neotoma albigula	NA	NA	2015-05-20	Wild	Mexico	Mexico city	Liver	neg	neg	NA	NA	NA
BR-39	Neotoma albigula	NA	NA	2015-05-20	Wild	Mexico	Mexico city	Liver	neg	neg	NA	NA	NA
BR-40	Neotoma albigula	NA	NA	2015-05-20	Wild	Mexico	Mexico city	Liver	neg	neg	NA	NA	NA
BR-41	Neotoma albigula	NA	NA	2015-05-20	Wild	Mexico	Mexico city	Liver	neg	neg	NA	NA	NA
BR-42	Neotoma albigula	NA	NA	2015-05-20	Wild	Mexico	Mexico city	Liver	neg	neg	NA	NA	NA
BR-43	Neotoma albigula	NA	NA	2015-05-20	Wild	Mexico	Mexico city	Liver	neg	neg	NA	NA	NA
BR-44	Neotoma albigula	NA	NA	2015-05-20	Wild	Mexico	Mexico city	Liver	neg	neg	NA	NA	NA
BR-45	Neotoma albigula	NA	NA	2015-05-20	Wild	Mexico	Mexico city	Liver	neg	neg	NA	NA	NA
BR-46	Neotoma albigula	NA	NA	2015-05-20	Wild	Mexico	Mexico city	Liver	neg	neg	NA	NA	NA
BR-47	Neotoma albigula	NA	NA	2015-05-20	Wild	Mexico	Mexico city	Liver	neg	neg	NA	NA	NA
BR-48	Neotoma albigula	NA	NA	2015-05-20	Wild	Mexico	Mexico city	Liver	neg	neg	NA	NA	NA
BR-49	Neotoma albigula	NA	NA	2015-05-20	Wild	Mexico	Mexico city	Liver	neg	neg	NA	NA	NA
BR-50	Neotoma albigula	NA	NA	2015-05-20	Wild	Mexico	Mexico city	Liver	neg	neg	NA	NA	NA
BR-51	Neotoma albigula	NA	NA	2015-05-20	Wild	Mexico	Mexico city	Liver	neg	neg	NA	NA	NA
BR-52	Neotoma albigula	NA	NA	2015-05-20	Wild	Mexico	Mexico city	Liver	neg	neg	NA	NA	NA
BR-53	Neotoma albigula	NA	NA	2015-05-20	Wild	Mexico	Mexico city	Footpad	neg	neg	NA	NA	NA
BR-54	Neotoma albigula	NA	NA	2015-05-20	Wild	Mexico	Mexico city	Footpad	neg	neg	NA	NA	NA
BR-55	Neotoma albigula	NA	NA	2015-05-20	Wild	Mexico	Mexico city	Footpad	neg	neg	NA	NA	NA
BR-56	Neotoma albigula	NA	NA	2015-05-20	Wild	Mexico	Mexico city	Footpad	neg	neg	NA	NA	NA
BR-57	Neotoma albigula	NA	NA	2015-05-20	Wild	Mexico	Mexico city	Footpad	neg	neg	NA	NA	NA
BR-58	Neotoma albigula	NA	NA	2015-05-20	Wild	Mexico	Mexico city	Footpad	neg	neg	NA	NA	NA
BR-59	Neotoma albigula	NA	NA	2015-05-20	Wild	Mexico	Mexico city	Footpad	neg	neg	NA	NA	NA
BR-60	Neotoma albigula	NA	NA	2015-05-20	Wild	Mexico	Mexico city	Footpad	neg	neg	NA	NA	NA
BR-61	Neotoma albigula	NA	NA	2015-05-20	Wild	Mexico	Mexico city	Footpad	neg	neg	NA	NA	NA
BR-62	Neotoma albigula	NA	NA	2015-05-20	Wild	Mexico	Mexico city	Footpad	neg	neg	NA	NA	NA
BR-63	Neotoma albigula	NA	NA	2015-05-20	Wild	Mexico	Mexico city	Muzzle	neg	neg	NA	NA	NA
BR-64	Neotoma albigula	NA	NA	2015-05-20	Wild	Mexico	Mexico city	Muzzle	neg	neg	NA	NA	NA
BR-65	Neotoma albigula	NA	NA	2015-05-20	Wild	Mexico	Mexico city	Muzzle	neg	neg	NA	NA	NA
BR-66	Neotoma albigula	NA	NA	2015-05-20	Wild	Mexico	Mexico city	Muzzle	neg	neg	NA	NA	NA
BR-67	Neotoma albigula	NA	NA	2015-05-20	Wild	Mexico	Mexico city	Muzzle	neg	neg	NA	NA	NA
BR-68	Neotoma albigula	NA	NA	2015-05-20	Wild	Mexico	Mexico city	Muzzle	neg	neg	NA	NA	NA
BR-69	Neotoma albigula	NA	NA	2015-05-20	Wild	Mexico	Mexico city	Muzzle	neg	neg	NA	NA	NA
BR-70	Neotoma albigula	NA	NA	2015-05-20	Wild	Mexico	Mexico city	Muzzle	neg	neg	NA	NA	NA
BR-71	Neotoma albigula	NA	NA	2015-05-20	Wild	Mexico	Mexico city	Muzzle	neg	neg	NA	NA	NA
BR-72	Neotoma albigula	NA	NA	2015-05-20	Wild	Mexico	Mexico city	Muzzle	neg	neg	NA	NA	NA
NA = Not applicable, this test was not run on this sample or this information is unknown
